# Supplementary material for: Synthetic Epoxyeicosatrienoic Acid Mimics Protect Mesangial Cells from Sorafenib-Induced Cell Death
Source: Molecules. 2025 Mar 24;30(7):1445. doi: 10.3390/molecules30071445 (PMC11990158; doi:10.3390/molecules30071445)
Supplement: Supplementary file 1 [file molecules-30-01445-s001.zip]

Archive with 1 entries (1 files):
- molecules-3466861-supplementary.pdf
